# Supplementary material for: Assessment of Captive Environment for Oriental Small-Clawed Otters (Aonyx cinereus) in Otter Cafés in Japan
Source: Animals (Basel). 2024 Aug 20;14(16):2412. doi: 10.3390/ani14162412 (PMC11350695; doi:10.3390/ani14162412)
Supplement: Supplementary file 1 [file animals-14-02412-s001.zip]

Archive with 1 entries (1 files):
- animals-3141855-supplementary.pdf
